# Supplementary material for: Release from cell cycle arrest with Cdk4/6 inhibitors generates highly synchronized cell cycle progression in human cell culture
Source: Open Biol. 2020 Oct 14;10(10):200200. doi: 10.1098/rsob.200200 (PMC7653349; doi:10.1098/rsob.200200)
Supplement: Supplementary Table 1 [file rsob200200supp2.xlsx]

## Sheet: cell line info
	Cell Line	RRID	Source
	hTERT-RPE1	ATCC Cat# CRL-4000, RRID:CVCL_4388	ATCC
	NCI-H1299	ATCC Cat# CRL-5803, RRID:CVCL_0060	ATCC
	THP-1	ATCC Cat# TIB-202, RRID:CVCL_0006	ATCC
	A-549	ATCC Cat# CCL-185, RRID:CVCL_0023	ATCC
	NCI-H1975	ATCC Cat# CRL-5908, RRID:CVCL_1511	ATCC
	NCI-H1437	ATCC Cat# CRL-5872, RRID:CVCL_1472	ATCC
	NCI-H2052	ATCC Cat# CRL-5915, RRID:CVCL_1518	ATCC
	NCI-H2452	ATCC Cat# CRL-5946, RRID:CVCL_1553	ATCC
	NCI-H520	ATCC Cat# HTB-182, RRID:CVCL_1566	ATCC
	HMCB	ATCC Cat# CRL-9607, RRID:CVCL_3317	ATCC
	HEK293	ATCC Cat# CRL-1573, RRID:CVCL_0045	ATCC
	HEK293T	ATCC Cat# CRL-3216, RRID:CVCL_0063	ATCC
	U2OS	ATCC Cat# HTB-96, RRID:CVCL_0042	ATCC
	NCI-H1915	ATCC Cat# CRL-5904, RRID:CVCL_1505	ATCC
	NB-19	ECACC Cat# 92110411, RRID:CVCL_2092	ECACC
	A-172	ATCC Cat# CRL-1620, RRID:CVCL_0131	ATCC
	DLD-1	ATCC Cat# CCL-221, RRID:CVCL_0248	ATCC
	HCT 116	ATCC Cat# CCL-247, RRID:CVCL_0291	ATCC
	NCI-H1395	ATCC Cat# CRL-5868, RRID:CVCL_1467	ATCC
	LoVo	ATCC Cat# CCL-229, RRID:CVCL_0399	ATCC
	GP2d	ECACC Cat# 95090714, RRID:CVCL_2450	ECACC
	NCI-H157	ATCC Cat# CRL-5802, RRID:CVCL_0463	ATCC
	HeLa	ATCC Cat# CCL-2, RRID:CVCL_0030	ATCC
	BEAS-2B	ATCC Cat# CRL-9609, RRID:CVCL_0168	ATCC
	mcf10a	ATCC Cat# CRL-10317, RRID:CVCL_0598	ATCC
